# Supplementary material for: Understanding the causes and consequences of low statin adherence: evidence from UK Biobank primary care data
Source: BMC Med. 2025 Jul 22;23:436. doi: 10.1186/s12916-025-04228-2 (PMC12285031; doi:10.1186/s12916-025-04228-2)
Supplement: Supplementary file 2 — Additional file 2: Table 1-ICD10 codes for the cardiovascular diseases. Table 2-Details of the polygenic scores ascertained from UK Biobank release and systematic evaluation of optimized polygenic risk scores for 53 diseases and quantitative traits. Table 3-Read codes for low-density lipoprotein in UK Biobank primary care data. Table 4-Polygenic Scores and LDL change associations (LDL1/LDL0) in statin patients. Table 5-The weighted Pearson correlations between the exposure and confounding covariates with the CBPS weights. Table 6-The weighted Spearman correlations between the exposure and confounding covariates with the CBPS weights. Table 7-The weighted OLS regression results with the CBPS weights. Table 8-The weighted OLS regression results with the npCBPS weights. Table 9-Sensitivity analysis: the weighted OLS regression results with the CBPS weights in the primary prevention subgroup. Table 10-Sensitivity analysis: the weighted OLS regression results with the npCBPS weights in the primary prevention subgroup. Table 11-Polygenic scores of traits and diseases associations with PDC in statin patients. Table 12-GWAS results for two PDC phenotype. Table 13-GWAS Results for PDC Binary Phenotype (< = 95% vs > 95%) and Previously Reported Nominal Associations with Muscle Symptoms. Table 14-Time to event analysis in statin patients for incident clinical outcomes. [file 12916_2025_4228_MOESM2_ESM.xlsx]

## Sheet: Table 1
Table 1 - ICD10 codes for the cardiovascular diseases
Condition	ICD-10 code	Description
Abdominal aortic aneurysm	I71.4	Abdominal aortic aneurysm, without mention of rupture
Abdominal aortic aneurysm	I71.6	Thoracoabdominal aortic aneurysm, without mention of rupture
Abdominal aortic aneurysm	I71.9	Aortic aneurysm of unspecified site, without mention of rupture
Coronary heart disease	I20	Angina pectoris
Coronary heart disease	I21	Acute myocardial infarction
Coronary heart disease	I22	Subsequent myocardial infarction
Coronary heart disease	I23	Certain current complications following acute myocardial infarction
Coronary heart disease	I24.1	Dressler syndrome
Coronary heart disease	I25	Chronic ischaemic heart disease
Ischemic stroke	I63.0	Cerebral infarction due to thrombosis of precerebral arteries
Ischemic stroke	I63.1	Cerebral infarction due to embolism of precerebral arteries
Ischemic stroke	I63.2	Cerebral infarction due to unspecified occlusion or stenosis of precerebral arteries
Ischemic stroke	I63.3	Cerebral infarction due to thrombosis of cerebral arteries
Ischemic stroke	I63.4	Cerebral infarction due to embolism of cerebral arteries
Ischemic stroke	I63.5	Cerebral infarction due to unspecified occlusion or stenosis of cerebral arteries
Ischemic stroke	I63.8	Other cerebral infarction
Ischemic stroke	I63.9	Cerebral infarction, unspecified
Ischemic stroke	I69.3	Sequelae of cerebral infarction
Ischemic stroke_Transient ischemic attack	G45	Transient cerebral ischaemic attacks and related syndromes
Ischemic stroke_Transient ischemic attack	G46.0	Middle cerebral artery syndrome
Ischemic stroke_Transient ischemic attack	G46.1	Anterior cerebral artery syndrome
Ischemic stroke_Transient ischemic attack	G46.2	Posterior cerebral artery syndrome
Ischemic stroke_Transient ischemic attack	I63.0	Cerebral infarction due to thrombosis of precerebral arteries
Ischemic stroke_Transient ischemic attack	I63.1	Cerebral infarction due to embolism of precerebral arteries
Ischemic stroke_Transient ischemic attack	I63.2	Cerebral infarction due to unspecified occlusion or stenosis of precerebral arteries
Ischemic stroke_Transient ischemic attack	I63.3	Cerebral infarction due to thrombosis of cerebral arteries
Ischemic stroke_Transient ischemic attack	I63.4	Cerebral infarction due to embolism of cerebral arteries
Ischemic stroke_Transient ischemic attack	I63.5	Cerebral infarction due to unspecified occlusion or stenosis of cerebral arteries
Ischemic stroke_Transient ischemic attack	I63.8	Other cerebral infarction
Ischemic stroke_Transient ischemic attack	I63.9	Cerebral infarction, unspecified
Ischemic stroke_Transient ischemic attack	I65	Occlusion and stenosis of precerebral arteries, not resulting in cerebral infarction
Ischemic stroke_Transient ischemic attack	I66	Occlusion and stenosis of cerebral arteries, not resulting in cerebral infarction
Ischemic stroke_Transient ischemic attack	I69.3	Sequelae of cerebral infarction
peripheral_arterial	I73.8	Other specified peripheral vascular diseases
peripheral_arterial	I73.9	Peripheral vascular disease, unspecified
all types of stroke	G46.3	Brain stem stroke syndrome
all types of stroke	G46.4	Cerebellar stroke syndrome
all types of stroke	G46.5	Pure motor lacunar syndrome
all types of stroke	G46.6	Pure sensory lacunar syndrome
all types of stroke	G46.7	Other lacunar syndromes
all types of stroke	G46.8	Other vascular syndromes of brain in cerebrovascular diseases
all types of stroke	I61	Intracerebral haemorrhage
all types of stroke	I63.0	Cerebral infarction due to thrombosis of precerebral arteries
all types of stroke	I63.1	Cerebral infarction due to embolism of precerebral arteries
all types of stroke	I63.2	Cerebral infarction due to unspecified occlusion or stenosis of precerebral arteries
all types of stroke	I63.3	Cerebral infarction due to thrombosis of cerebral arteries
all types of stroke	I63.4	Cerebral infarction due to embolism of cerebral arteries
all types of stroke	I63.5	Cerebral infarction due to unspecified occlusion or stenosis of cerebral arteries
all types of stroke	I63.8	Other cerebral infarction
all types of stroke	I63.9	Cerebral infarction, unspecified
all types of stroke	I64	Stroke, not specified as haemorrhage or infarction
all types of stroke	I69.1	Sequelae of intracerebral haemorrhage
all types of stroke	I69.3	Sequelae of cerebral infarction
all types of stroke	I69.4	Sequelae of stroke, not specified as haemorrhage or infarction
Transient ischemic attack	G45	Transient cerebral ischaemic attacks and related syndromes
Transient ischemic attack	G46.0	Middle cerebral artery syndrome
Transient ischemic attack	G46.1	Anterior cerebral artery syndrome
Transient ischemic attack	G46.2	Posterior cerebral artery syndrome
Transient ischemic attack	I65	Occlusion and stenosis of precerebral arteries, not resulting in cerebral infarction
Transient ischemic attack	I66	Occlusion and stenosis of cerebral arteries, not resulting in cerebral infarction

## Sheet: Table 2
Table 2 - Details of the polygenic scores ascertanied from UK Biobank release and systematic evaluation of optimised polygenic risk scores for 53 diseases and quantitative traits
Trait	Study trait definition	N GWAS datasets	N cases	N controls	Overlapping samples in GWAS datasets	Notes
Alzheimer's disease	Alzheimer's disease, Alzheimer's disease (Late onset)	2	42588	573011	TRUE
Atrial fibrillation	Atrial fibrillation, Atrial fibrillation and flutter	3	48646	256971	FALSE
Age-related macular degeneration	Age-related macular degeneration, Macular degeneration, Age-related macular degeneration (whether dry or wet)	3	23933	281012	FALSE
Asthma	Asthma	4	67672	468687	TRUE
Breast cancer - European	Breast cancer	3	150795	216439	FALSE	Jointly analysed for BC PRS
Bipolar disorder	Bipolar affective disorders, Bipolar disorder	2	24853	223578	FALSE
Crohn's disease	Crohn's disease	1	20550	41642
Coeliac disease	Coeliac disease	2	6506	221714	FALSE
Bowel cancer	Colorectal cancer	4	36535	397798	FALSE
Cardiovascular disease	Narrow coronary artery disease, Ischaemic heart disease wide definition, Ischaemic Stroke excluding all haemorrhages, Broad coronary artery disease, Major coronary heart disease event	9	233928	1606361	TRUE
Epithelial ovarian cancer	Epithelial ovarian cancer, Ovarian cancer	6	30968	261279	TRUE
Hypertension	Hypertension	3	92155	210361	FALSE	Jointly analysed for ISS PRS
Ischaemic stroke	Ischemic stroke, Ischaemic Stroke excluding all haemorrhages	3	88563	849056	FALSE	Jointly analysed for ISS PRS
Melanoma	Cutaneous melanoma	1	26635	67419
Coronary artery disease	Narrow coronary artery disease, Myocardial infarction extended, Major coronary heart disease event	3	83199	354062	FALSE
Multiple sclerosis	Multiple sclerosis	2	10820	234517	FALSE
Osteoporosis	Osteoporosis	3	16889	470189	FALSE	Jointly analysed for OP PRS
Prostate cancer	Prostate cancer	3	118966	305630	FALSE
Parkinson's disease	Parkinson's disease	5	27918	451527	FALSE
Primary open angle glaucoma	Primary open angle glaucoma	2	19662	387674	FALSE	Jointly analysed for POAG PRS
Psoriasis	Psoriasis, Psoriasis vulgaris	4	8242	391074	FALSE
Rheumatoid arthritis	Rheumatoid arthritis	3	30818	382054	TRUE
Schizophrenia	Schizophrenia	3	97456	334331	FALSE
Systemic lupus erythematosus	Systemic lupus erythematosus	7	11843	410330	FALSE
Type 1 diabetes	Type 1 diabetes	5	40077	366501	TRUE
Type 2 diabetes - European	Type 2 diabetes	2	87469	583185	FALSE	Jointly analysed for T2D PRS
Ulcerative colitis	Ulcerative colitis	1	17647	47179
Venous thromboembolic disease	Venous thromboembolism	4	29799	475303	TRUE
			N total
Age at menopause	Age at menopause	2	245184		FALSE
Body mass index	Body mass index (BMI)	2	463585		FALSE
Bone mineral density	Heel bone mineral density (BMD), Total body bone mineral density	2	29767		FALSE	Jointly analysed for OP PRS
Glycated haemoglobin	Glycated hemoglobin, HbA1c	4	109821		FALSE
HDL cholesterol	High density lipoprotein cholesterol, High density lipoprotein cholesterol (square root-transformed),	11	764000		TRUE
Height	Height	5	423929		FALSE
Intraocular pressure	Intraocular pressure	1	31269			Jointly analysed for POAG PRS
LDL cholesterol	Low density lipoprotein cholesterol	9	688236		FALSE
	Obtained from UK Biobank release and systematic evaluation of optimised polygenic risk scores for 53 diseases and quantitative traits (doi: https://doi.org/10.1101/2022.06.16.22276246). Excluded the traits in non-European populations as our studt examines European-like individuals.
Biobank showcase category 301

## Sheet: Table 3
Table 3 - Read codes for low-density lipoprotein in UK Biobank primary care data
Read version	code	description
2	44d4.	plasma random ldl cholesterol level
2	44d5.	plasma fasting ldl cholesterol level
2	44dB.	plasma ldl cholesterol level
2	44P6.	serum ldl cholesterol level
2	44PD.	serum fasting ldl cholesterol level
2	44PE.	serum random ldl cholesterol level
2	44PI.	calculated ldl cholesterol level
3	44P6.	serum ldl cholesterol level
3	44PD.	serum fasting ldl cholesterol level
3	44PE.	serum random ldl cholesterol level
3	X80Ne	ldl - low density lipoprotein
3	X80Ni	ldl - low density lipoprotein cholesterol
3	X80Ni	ldlc - low density lipoprotein cholesterol
3	XaEVs	plasma ldl cholesterol level
3	XaIp4	calculated ldl cholesterol level

## Sheet: Table 4.
Table 4 - Polygenic Scores and LDL change associations (LDL1/LDL0) in statin patients
Exposure	Coef	0.95	CI	p	p-BH		The model adjusted for sex, age at first stain prescription, assessment centre, and 10 genetic principal components
Alzheimer's Disease	0.00449789	0.0016654	0.00733037	0.00185805	0.072		Outcome is LDL1/LDL0 (Post statin LDL/baseline LDL)
Atrial Fibrillation	0.00109591	-0.00203877	0.00423059	0.493211	0.8352		n=25,908
Age-Related Macular Degeneration	0.00166278	-0.00110953	0.00443509	0.239786	0.75
Asthma	0.00171703	-0.00122686	0.00466093	0.252986	0.75
Bipolar Disorder	-0.00250291	-0.00524312	0.0002373	0.0734282	0.75
Bone Mineral Density	-0.00238099	-0.00530743	0.000545446	0.110802	0.75
Body Mass Index	0.00210506	-0.000905673	0.0051158	0.170581	0.75
Coronary Artery Disease	-0.000857399	-0.00392496	0.00221016	0.583821	0.8352
Bowel Cancer	-0.000386766	-0.00310776	0.00233423	0.78056	0.883636
Breast Cancer	0.000339289	-0.00247724	0.00315582	0.813354	0.883636
Ovarian Cancer	0.00130876	-0.00155835	0.00417586	0.370971	0.8352
Prostate Cancer	0.000502587	-0.00233251	0.00333769	0.728257	0.876
Coeliac Disease	0.00158557	-0.000830318	0.00400146	0.198335	0.75
Crohn’s Disease	-3.54107e-05	-0.00331185	0.00324102	0.9831	0.98
Cardiovascular Disease	-0.00183908	-0.00482457	0.00114642	0.22731	0.75
Glaucoma	-0.00106619	-0.00390028	0.0017679	0.46092	0.8352
Hemoglobin A1c	-0.000984394	-0.00377753	0.00180874	0.489724	0.8352
High-Density Lipoprotein	-0.000779031	-0.00356478	0.00200672	0.583627	0.8352
Height	0.00305672	-0.00142323	0.00753667	0.181134	0.75
Hypertension	0.00143845	-0.00164856	0.00452547	0.361103	0.8352
Intraocular Pressure	0.00113788	-0.00168243	0.00395819	0.429088	0.8352
Ischemic Stroke	0.000648259	-0.00249144	0.00378796	0.685718	0.868965
Low-Density Lipoprotein	0.00294157	-2.06572e-05	0.00590379	0.05163	0.75
Melanoma	0.000575563	-0.00219235	0.00334348	0.683602	0.868965
Menopause	-0.00182645	-0.00476232	0.00110941	0.22273	0.75
Multiple Sclerosis	-0.000549523	-0.00334843	0.00224938	0.700382	0.868965
Osteoporosis	0.00197705	-0.0010746	0.0050287	0.204171	0.75
Parkinson’s Disease	0.000811669	-0.00201811	0.00364145	0.573999	0.8352
Psoriasis	9.86239e-05	-0.00279885	0.0029961	0.946811	0.977143
Rheumatoid Arthritis	0.000347365	-0.00249773	0.00319246	0.810877	0.883636
Schizophrenia	0.00137987	-0.00148826	0.00424801	0.345716	0.8352
Systemic Lupus Erythematosus	-0.000886249	-0.00383943	0.00206693	0.556414	0.8352
Type 1 Diabetes	0.000517149	-0.0020653	0.0030996	0.694697	0.868965
Type 2 Diabetes	-0.000114596	-0.00310242	0.00287322	0.940077	0.977143
Ulcerative Colitis	0.0010295	-0.00190094	0.00395993	0.491107	0.8352
Venous Thromboembolism	0.000809699	-0.00203277	0.00365217	0.576637	0.8352

## Sheet: Table 5
Table 5 - The weighted Pearson correlations between the exposure and confounding covariates with the CBPS weights.
	PDC1	PDC2	PDC3
previous PDC	NA	-0.118	-0.058
previous LR	NA	0.016	0.020
baseline LDL	-0.036	0.022	-0.022
education	0.017	-0.017	0.018
sex	0.009	-0.027	0.017
age	-0.013	0.009	-0.017
assessment center	0.004	-0.005	0.005
time since first statin	0.131	-0.114	0.071

## Sheet: Table 6
Table 6 - The weighted Spearman correlations between the exposure and confounding covariates with the CBPS weights.
	PDC1	PDC2	PDC3
previous PDC	NA	0.012	0.044
previous LR	NA	-0.032	-0.026
baseline LDL	-0.008	0.021	-0.020
education	0.006	-0.024	0.009
sex	-0.01	-0.025	0.008
age	0.006	0.017	-0.003
assessment center	0.006	-0.042	0.001
time since first statin	-0.137	-0.072	0.028

## Sheet: Table 7
Table 7 - The weighted OLS regression results with the CBPS weights.
	Estimate	Std. Error	t value	Pr(>|t|)
t = 1
PDC1	-3.365e-03	2.487e-05	-135.298	< 2e-16 ***
t1	5.163e-03	1.913e-03	2.699	0.00696 **
t = 2
PDC1	-1.397e-03	4.878e-05	-28.649	< 2e-16 ***
PDC2	-2.156e-03	5.024e-05	-42.910	< 2e-16 ***
t1	1.091e-02	2.829e-03	3.855	0.000116 ***
t2	-2.242e-03	1.999e-03	-1.121	0.262207
t = 3
PDC1	-9.943e-04	5.598e-05	-17.762	< 2e-16 ***
PDC2	-8.203e-04	5.156e-05	-15.911	< 2e-16 ***
PDC3	-1.626e-03	6.083e-05	-26.728	< 2e-16 ***
t1	2.024e-02	2.588e-03	7.821	5.65e-15 ***
t2	1.645e-03	2.992e-03	0.550	0.583
t3	-1.069e-02	2.028e-03	-5.272	1.37e-07 ***

## Sheet: Table 8
Table 8 - The weighted OLS regression results with the npCBPS weights.
	Estimate	Std. Error	t value	Pr(>|t|)
t = 1
PDC1	-3.443e-03	2.535e-05	-135.822	< 2e-16 ***
t1	1.216e-02	1.966e-03	6.183	6.46e-10 ***
t = 2
PDC1	-1.441e-03	4.492e-05	-32.091	< 2e-16 ***
PDC2	-2.060e-03	4.291e-05	-47.998	< 2e-16 ***
t1	-1.581e-02	2.515e-03	-6.286	3.36e-10 ***
t2	3.089e-03	1.941e-03	1.591	0.112
t = 3
PDC1	-9.708e-04	5.222e-05	-18.592	< 2e-16 ***
PDC2	-6.644e-04	4.811e-05	-13.809	< 2e-16 ***
PDC3	-1.833e-03	6.035e-05	-30.369	< 2e-16 ***
t1	-2.539e-03	2.331e-03	-1.089	0.27615
t2	8.910e-03	2.916e-03	3.056	0.00225 **
t3	-1.074e-02	2.050e-03	-5.242	1.61e-07 ***

## Sheet: Table 9
Table 9 - Sensitivity analysis: the weighted OLS regression results with the CBPS weights in the primary prevention subgroup.
	Estimate	Std. Error	t value	Pr(>|t|)
t = 1
PDC1	-3.465e-03	2.622e-05	-132.178	< 2e-16 ***
t1	5.134e-03	2.017e-03	2.545	0.0109 *
t = 2
PDC1	-1.365e-03	5.246e-05	-26.015	< 2e-16 ***
PDC2	-2.379e-03	5.486e-05	-43.364	< 2e-16 ***
t1	1.982e-02	3.104e-03	6.386	1.78e-10 ***
t2	-1.649e-03	2.129e-03	-0.775	0.439
t = 3
PDC1	-8.899e-04	5.959e-05	-14.935	< 2e-16 ***
PDC2	-1.050e-03	5.611e-05	-18.719	< 2e-16 ***
PDC3	-1.703e-03	6.276e-05	-27.136	< 2e-16 ***
t1	3.564e-02	2.882e-03	12.365	< 2e-16 ***
t2	-1.715e-03	3.123e-03	-0.549	0.583
t3	-9.433e-03	2.083e-03	-4.528	6.01e-06 ***

## Sheet: Table 10
Table 10 - Sensitivity analysis: the weighted OLS regression results with the npCBPS weights in the primary prevention subgroup.
	Estimate	Std. Error	t value	Pr(>|t|)
t = 1
PDC1	-0.003491	2.659e-05	-131.28	< 2e-16 ***
t1	0.005998	0.002125	2.822	0.00478 **
t = 2
PDC1	-0.001767	5.301e-05	-33.343	< 2e-16 ***
PDC2	-0.001997	5.641e-05	-35.4	< 2e-16 ***
t1	0.003533	0.003232	1.093	0.274284
t2	0.007381	0.002135	3.457	0.000549 ***
t = 3
PDC1	-0.000828	5.902e-05	-14.03	< 2e-16 ***
PDC2	-0.0009458	5.503e-05	-17.186	< 2e-16 ***
PDC3	-0.001876	6.337e-05	-29.607	< 2e-16 ***
t1	0.02155	0.003054	7.055	1.83e-12 ***
t2	0.001061	0.003062	0.347	0.729
t3	-0.009128	0.002037	-4.481	7.51e-06 ***

[truncated: 4 more sheets: Table 11, Table 12, Table 13, Table 14]
